# Supplementary material for: Identification of a New Pentafluorosulfanyl-Substituted Chalcone with Activity Against Hepatoma and Human Parasites
Source: Pharmaceuticals (Basel). 2025 Jan 3;18(1):50. doi: 10.3390/ph18010050 (PMC11768771; doi:10.3390/ph18010050)
Supplement: Supplementary file 1 [file pharmaceuticals-18-00050-s001.zip]

Archive with 1 entries (1 files):
- pharmaceuticals-3392394-supplementary.pdf
